# Supplementary material for: Severe acute malnutrition among children under the age of 5 years
Source: PLoS One. 2024 Aug 26;19(8):e0309122. doi: 10.1371/journal.pone.0309122 (PMC11346641; doi:10.1371/journal.pone.0309122)
Supplement: S1 Dataset — (XLSX) [file pone.0309122.s002.xlsx]

## Sheet: Sheet3
3.age_months	age_cat,1=6-24months,2=>24-59	5.Sex	residence_1	residence_code2(urban=0,rural=1)	7.Height	8.weight	9.weight for age	10.height for age	11.weight for height	weight for heightinterpretastion	weight forage_z score	12.muac	13.Tb	14. type_tb	type_tb2	type_tb2_code	15.Dx	16.comorbidities	Comorbidities_code	code_top_comorbidities_2	code_comorbidities_1	17.rvd	18.malnutrition	19.typ_malnutrition:SAM=1,MAM=2	overall_SAM_dx	20.sxs_1	20.sxs_2	20.sxs_3	20.sxs_4	20.sxs_5	20.sxs_6	21.sxs_7	22.how_dx_confirmed_clinicaldx1_bacteriological_2	23.cxr	24.sputum_genexpert	25.sputum_microscopy	26.stool_gastric_genexp	27.gastric_genexpert	28.urine _lam	29.bcg_vacination	30.Contact_child_tb	31. child_preventive_theraphy	33.relatioship_child	34.dx_tb	35.if_receive_ tb_tx	36.Formal_employment	37.how_many_people_live_your house	38.how_ many_ bedrooms_ does_house_have	39.highest_number_sleep_room_house
48	2	1	1	0	101	15.5			>-1	NORMAL		15	0				tonsillitis	acute adenitis	acute adenitis		1	0	0		0	1	0	0	0	0	1	swollen left side of face								1	0		2	0
16	2	1	1	0	74	6.7			<-3	SAM			0				SAM with severe wasting	Acute diarrheal disease with some dehydration	acute diarrheal disease	2	1	0	1	1	1	0	0	1	0	0	1	vomiting, diarrhoea								1	0		1	0
42	2	1	1	0	103	17			<1	NORMAL			0				pharyngotonsillitis	Acute diarrheal disease with some dehydration	acute diarrheal disease	2	1	0	0		0	1	0	0	0	0	0									1	0		1	0		1
32	2	1	1	0	88	12.1			>-1	NORMAL			0				tonsillitis	Acute diarrheal disease, URTI	acute diarrheal disease	2	1	0	0		0	1	1	0	0	0	1	diarrhoea								1	0		1	0
48	2	2	1	0	95	10.9			<-2	MAM			1	Pulmonary	Pulmonary	1	Pneumonia	Acute gastroenteritis	acute diarrheal disease	2	1	0	1	2	0	1	1	0	0	0	1	abdominal pain, chest pain	1	Abnormal	negative		negative				0
15	1	2	2	1	77	9.1			<-1	NORMAL			0				Enteric fever	Acute gastroenteritis	acute diarrheal disease	2	1	0	0		0	1	0	0	1	0	1	vomiting								1	0
9	1	2	2	1	71.5	7.6			<-1	NORMAL			0				Pneumonia	Acute gastroenteritis	acute diarrheal disease	2	1	0	0		0	1	1	0	0	0	1	vomiting, diarrhoea			negative					1	1	0	1	1
31	2	2	1	0	84.4	10.05			<-1	NORMAL			0				Pneumonia	Acute gastroenteritis with some dehydration	acute diarrheal disease	2	1	0	0		0	1	1	0	1	0	1	diarrhoea								1	0		1	0
6	1	1	1	0	66.5	5.6			<-2	MAM			0				SAM with severe wasting	Acute gastroenteritis with some dehydration, hirchsprung disease	acute diarrheal disease	2	1	0	1	1	1	1	0	0	1	0	1	vomiting, diarrhoea								1	0		1	0		0
8	1	1	1	0	68	7			<-2	MAM			0				Pneumonia	Acute gastroenteritis, dck	acute diarrheal disease	2	1	0	1	2	0	0	0	0	0	0	0									1	0		2	0		0
14	1	1	1	0	80	11.9			<-1	NORMAL			0				Febrile seizures	acute pharyngotonsillitis	acute pharyngotonsillitis	5	1	0	0		0	1	0	0	1	0	1	convulsions								1			1	0		0
24	1	1	2	1	83	10.9			>-1	NORMAL			0				Febrile seizures	acute pharyngotonsillitis, pneumonia	acute pharyngotonsillitis	5	1	1	0		0	1	1	0	1	0	1	convulsions, sore throat		Abnormal	negative			negative	Negative	1	0		1	0
48	2	1	1	0	111.5	16			<-2	MAM			0				Acute gastroenteritis	acute tonsillitis, febrile convulsions	acute pharyngotonsillitis	5	1	0	1	2	0	1	0	0	1	0	1	diarrhoea, convulsions									0
24	1	1	1	0	89	11			<-1	NORMAL			0				pneumonia	ADD	acute diarrheal disease	2	1	0	0		0	0	0	0	0	0	1	cough , diarrhea
36	2	1	2	1	95	12.4			<-1	NORMAL			0				pneumonia	age	acute diarrheal disease	2	1	0	0		0	1	0	0	0	0	0	vomiting
12	1	1	1	0	72	6.85			<-2	MAM			0				sam	AGE	acute diarrheal disease	2	1	0	1	1	1	0	0	0	1	0	1	diarrhea
12	1	1	1	0	68.1	3.5			<-4	SAM			0				Scd	anemia	anemia	3	1	0	1	1	1	0	0	0	0	0	1	pale
24	1	1	2	1	85	7.5			<-4	SAM			1	dss tb	Extra Pulmonary	2	SAM with Severe wasting	anemia	anemia	3	1	0	1	1	1	0	0	0	1	0	0	vomiting	1						negative
17	1	2	2	1	77	8.2			<-2	MAM			0				Acute gastroenteritis with some dehydration	anemia	anemia	3	1	0	1	2	0	0	0	0	0	0	1	vomiting, diarrhoea								1	0
15	1	2	1	0	84.5	9.7			<-2	MAM			0				Acute tonsillitis	aphthous ulcers			1	0	1	2	0	1	1	0	1	0	0
44	2	2	1	0	94	14			<1	NORMAL			0				Foreign body in airway	Asthma	asthma		1	0	0		0	0	0	0	0	0	0									1	0		1	0		1	4	2
45	2	1	2	1	78	7.7			<-3	SAM			1	Pulmonary	Pulmonary	1	Congenital corneal scar	Cerebral palsy	cerebral palsy		1	1	1	1	1	0	0	1	0	0	0		2						positive	1	0		1	0
16	1	2	1	0	71	6.1			<-3	SAM		11	0				Febrile illness	Cerebral palsy	cerebral palsy		1	0	1	1	1	0	0	0	0	0	0
32	2	2	2	1	70	6.2			<-3	SAM			1	Pulmonary	Pulmonary	1	SAM with edema	Cerebral palsy	cerebral palsy		1	0	1	1	1	0	0	1	1	0	0		2					negative	positive	1	0
15	1	2	1	0	67	4.1			<-4	SAM			0				SAM with severe wasting	Cerebral palsy	cerebral palsy		1	0	1	1	1	0	0	0	0	0	0									1	0		1			0
40.8	2	1	2	1	80	6.8			<-4	SAM			0				acute malnutrition	cerebral palsy	cerebral palsy		1	0	1	1	1	1	0	0	0	0	0	vomiting
18	1	2	1	0	86	6			<-4	SAM			0				Febrile seizures	Cerebral palsy	cerebral palsy		1	0	1	1	1	1	0	0	0	0	0									1
34	2	2	1	0	76	5.8			<-4	SAM			1	Pulmonary	Pulmonary	1	SAM with wasting	Cerebral palsy	cerebral palsy		1	0	1	1	1	1	0	1	0	0	0		2		negative	No Acid-fast bacilli		negative	positive	1
12	1	2	2	1	67.5	5.3			<-3	SAM			0				SAM with Severe wasting	chd c vsd	congitental heart disease		1	0	1	1	1	0	0	0	0	0	1	difficulty breathing
36	2	2	1	0	94	11.5			<-1	NORMAL			0				Acute gastroenteritis	Chronic diarrhoea	chronic diarrhea		1	0	0		0	1	1	0	1	0	1	vomiting, diarrhoea							Negative	1			3
13	1	1	1	0	70	6.1			<-3	SAM		11	0				SAM with severe wasting	Coryzal illness	acute pharyngotonsillitis	5	1	0	1	1	1	1	1	1	0	0	0									1	0		1
6	1	1	1	0	67	6.7			<-1	NORMAL			0				Acute gastroenteritis with some dehydration	Coryzal illness	acute pharyngotonsillitis	5	1	0	0		0	0	1	0	1	0	1	vomiting, diarrhoea								1	0		2	0
8	1	1	1	0	81	9.4			<-2	MAM			0				urti	delayed milestones	delayed milestone		1	0	1	2	0	0	0	0	0	0	1	dysnea
48	2	2	1	0	99	13.8			<-1	NORMAL			0				DKA	DM type 1	DM		1	0	0		0	0	0	0	0	0	1	polydipsia, polyuria
21	1	2	2	1	64.5	6.55			>-1	NORMAL		11.9	0				Pneumonia	Down syndrome	down syndrome		1	0	0		0	0	0	0	0	0	0									1	0		1	0		0
18	1	2	2	1	73	6.65			<-2	MAM		11.6	0				Acute gastroenteritis, Sam with edema	Down syndrome	down syndrome		1	0	1	1	1	0	0	1	0	0	1	vomiting, diarrhoea								1	0		1	0
48	2	2	2	1	101	13.6			<-1	NORMAL			0				malaria	down syndrome	down syndrome		1	0	0		0	1	0	0	0	0	0
48	2	1	1	0	110	18.3			>-1	NORMAL			0				Acute febrile illness	Epilepsy	epilepsy		1	0	0		0	1	0	0	0	0	1	headache								1	0		1	0		1		5
21	1	2	1	0	80	9			<-1	NORMAL			0				Acute diarrheal disease	febrile illness	febrile illness		1	0	0		0	1	0	0	1	0	1	diarrhoea								1
10	1	1	1	0	73	7.9			<-1	NORMAL			0				pdd	febrile illness	febrile illness		1	0	0		0	1	0	0	0	0	1	diarrhea
31	2	1	1	0	92.5	14.7			ABOVE MEDIAN	NORMAL			0				Acute gastroenteritis with severe dehydration	febrile seizures	febrile seizures		1	0	0		0	1	0	0	0	0	1	vomiting, diarrhoea, convulsions								1	0		2	0				2
54	2	1	1	0	98	13			<-1	NORMAL			0				Pneumonia	hemorrhoids	hemorrhoids		1	0	0		0	1	1	0	0	0	0
14	1	1	1	0	76.6	6.7			<-4	SAM			1	Pulmonary	Pulmonary	1	SAM with severe wasting	Herpetic keratitis	herpetic keratitis		1	1	1	1	1	1	0	1	1	1	0		2						positive	1	1		1			0	2	1
13.2	1	2	1	0	7.3	4			ABOVE MEDIAN	NORMAL			1	dss	Extra Pulmonary	2	status epilepticus	hydrocephalus	hydrocephalus		1	0	0		0	0	0	0	0	0	0	seizures	2						positive	1
16	1	2	2	1	71	5.7			<-3	SAM			0				SAM with edema and wasting	Oral candidiasis	oral candidiasis		1	0	1	1	1	0	0	0	0	0	0									1
7	1	1	1	0	66	6			<-2	MAM			0				Acute gastroenteritis	Oral candidiasis	oral candidiasis		1	0	1	2	0	1	0	0	1	0	1	vomiting, diarrhoea								1	0		1	0
13	1	1	1	0	68.7	5.7			<-3	SAM		11	0				Acute gastroenteritis	Oral candidiasis	oral candidiasis		1	1	1	1	1	1	1	1	1	0	1	abdominal distention								1	0
12	1	2	1	0	73	5.7			<-4	SAM		12.3	0				Pneumonia	Oral candidiasis	oral candidiasis		1	0	1	1	1	1	1	1	1	0	1	vomiting			negative					1	0		1	0		0
36	2	1	1	0	89	10.5			<-2	MAM			0				Acute pharyngotonsillitis	Oral candidiasis	oral candidiasis		1	1	1	2	0	1	0	0	1	0	0									1	0
22	1	2	2	1	81	9			<-2	MAM		12.7	1	Pulmonary	Pulmonary	1	Pneumonia	Oral candidiasis	oral candidiasis		1	0	1	1	1	1	1	0	0	0	1	swollen feet	1		negative				Negative	1	1		2	1	1
36	2	2	1	0	76	7.05			<-3	SAM			0				sam c wasting	oral candidiasis , pneumonia	pneumonia	4	1	1	1	1	1	0	0	0	0	0	1	coughing
29	2	1	1	0	83	10.5			<-1	NORMAL			1	Pulmonary	Pulmonary	1	severe pneumonia	Oral candidiasis, moderate, PCPanemia	oral candidiasis		1	1	0		0	1	1	0	1	0	1	difficulty breathing	1	Abnormal (lymphadenopathy and Pulmonary infiltrate)				negative	Negative		0		1	0
24	1	1	2	1	85	8.4			<-3	SAM		10	1	Pulmonary	Pulmonary	1	IRIS	Oral candidiasis, severe anemia	anemia	3	1	1	1	1	1	1	0	1	1	0	1	vomiting, diarrhoea	2		negative				positive	1	0		1	0
14	1	2	2	1	74	6.8			<-3	SAM		12	0				SAM with severe wasting	PDD and emesis	chronic diarrhea		1	0	1	1	1	1	1	1	1	0	1	vomiting, diarrhoea						negative		0	0		3	0
17	1	2	2	1	68.9	5.15			<-3	SAM			0				SAM with edema and wasting	PDD with dehydration	chronic diarrhea		1	1	1	1	1	0	0	1	0	0	0	vomiting, diarrhoea								1	0		1	0
47	2	1	2	1	100.5	13			<-2	MAM			1	TB pericarditis	Extra Pulmonary	2	Nephrotic syndrome	pericardial effusion	pericardial effusion		1	0	1	2	0	1	1	0	0	0	1	distended abdomen, general body swelling	1	Abnormal							0
24	1	1	2	1	89	11.3			<-1	NORMAL			0				febrill seizures	phargngeo tonsillitis	acute pharyngotonsillitis	5	1	0	0		0	0	0	0	0	0	1	fitting
13	1	1	2	1	83.5	21			>3	OBESE			0				bronchite	pneumonia	pneumonia	4	1	0	0		0	1	0	0	0	0	1	cough,sob,difficulty breat feeding
11	1	1	1	0	72	9			>-1	NORMAL			0				AGE c some dehydration	pneumonia	pneumonia	4	1	0	0		0	0	0	0	0	0	1	cough , vomiting
16	1	2	1	0	85	9.65			<-2	MAM			0				hydrocephalus	pneumonia	pneumonia	4	1	0	1	2	0	0	0	0	0	0	1	enlarging head
22	1	2	2	1	71	6.1			<-3	SAM			1	Pulmonary	Pulmonary	1	SAM with wasting	Pneumonia	pneumonia	4	1	1	1	1	1	1	1	1	1	1	1	vomiting, diarrhoea	2					negative	positive	1	1	0	1	1	0
7	1	1	2	1	63	4.4			<-3	SAM			0				SAM with severe wasting	Pneumonia	pneumonia	4	1	0	1	1	1	0	0	0	0	0	0									1	0		1	0		0
36	2	1	1	0	96	13.2			<-1	NORMAL			0				Acute tonsillitis	Pneumonia	pneumonia	4	1	0	0		0	1	1	0	0	0	1	chest pain								1	0
13	1	1	1	0	75	9.2			>-1	NORMAL			0				Febrile seizures	Pneumonia, AGE	pneumonia	4	1	0	0		0	0	0	0	0	0	1	vomiting, convulsions								1	0		2	0		1
13	1	1	1	0	72	6.45			<-3	SAM			0				SAM with severe wasting	Pneumonia, dehydration, impetigo, PDD	pneumonia	4	1	0	1	1	1	0	1	1	1	0	1	diarrhoea, oral thrush, dermatosis								1	0		1	0
12	1	2	2	1	69.5	5.2			<-4	SAM		9.5	1	disseminated	Extra Pulmonary	2	disseminated tb	sam			1	0	1	1	1	1	0	1	1	1	0		2						positive	1		0	1	0	0	0	5	4
12	1	2	2	1	69	4.2			<-4	SAM		9.5	1	disseminated	Extra Pulmonary	2	disseminated tb	sam			1	0	1	1	1	1	0	1	1	1	0		2						positive	1		0	1	0	0	0	5	4
24	1	2	1	0	85.2	11			>-1	NORMAL			0				pdd c no deh20	Sam c edema			1	0	1	1	1	0	0	0	0	0	1	diarrhea, swollen limbs
24	1	2	1	0	77	6.25			<-4	SAM			1	dss tb	Extra Pulmonary	2	AGE	sam with dehydration			1	1	1	1	1	0	0	0	1	0	0	diarrhea	2						positive	1
24	1	2	1	0	84	8.5			<-3	SAM			0				anemia 2 scd	sam with dehydration			1	0	1	1	1	0	0	0	0	0	1	cough, diarrhea
24	1	2	2	1	81	10			>-1	NORMAL			0				urti	scD	sickle cell disease	1	1	0	0		0	1	0	0	0	0	1	headache
24	1	1	2	1	90	11			<-1	NORMAL			0				voc	scD	sickle cell disease	1	1	0	0		0	1	0	0	0	0	1	joint pain
7	1	2	2	1	64	4.9			<-2	MAM			0				acite chest syndrome	scd	sickle cell disease	1	1	0	1	1	1	1	0	0	0	0	1	cough sob
48	2	2	2	1	101	14.4			>-1	NORMAL			0				voc	scd	sickle cell disease	1	1	1	0		0	0	0	0	0	0	1	back ache ,painf legs
48	2	2	1	0	99	13			<-1	NORMAL			0				voc	scd	sickle cell disease	1	1	0	0		0	0	0	0	0	0	1	leg pain
48	2	2	2	1	101	13.3			<-1	NORMAL			0				voc	scd	sickle cell disease	1	1	0	0		0	0	0	0	0	0	1	body pain
11	1	1	1	0	67.8	5.5			<-3	SAM		11.2	1	disseminated	Extra Pulmonary	2	disseminated	seizure	seizure		1	1	1	1	1	0	0	1	1	1	0		2						positive	1	0	0
11	1	1	1	0	68	5.6			<-3	SAM		11.2	1	disseminated	Extra Pulmonary	2	disseminated	seizure	seizure		1	1	1	1	1	0	0	1	1	1	0		2						positive	1	0	0
16	1	2	1	0	85	13.2			>1	NORMAL		12.9	0				meningoencephalitis	sepsis	sepsis		1	0	0		0	0	0	0	0	0	1	convulsions								1	0
18	1	1	2	1	77	9			<-1	NORMAL			0				cerebral malaria	sepsis, acyanotic CHD	congenital heart disease		1	0	0		0	1	0	0	0	0	1	coughing blood								1			2			1
22	1	1	1	0	77	7.5			<-3	SAM			1	TB adenitis	Extra Pulmonary	2	SAM with severe wasting	Sepsis, Bazin disease	sepsis		1	1	1	1	1	1	1	1	1	0	1	generalized rash	2						positive		0	1	1			0
6	1	1	1	0	76	7.2			<-3	SAM			0				Complicated malaria	Severe anemia	anemia	3	1	0	1	1	1	0	1	0	0	0	1	vomiting, diarrhoea								1			1			0
15	1	2	1	0	73	9.2			ABOVE MEDIAN	NORMAL		14	1	Pulmonary	Pulmonary	1	SAM with edema	Severe anemia	anemia	3	1	0	1	1	1	1	1	1	1	0	1	vomiting, diarrhoea	2						positive	1	0
36	2	1	1	0	56.8	3.5			<-2	MAM			0				Pneumonia	Severe anemia	anemia	3	1	0	1	1	1	1	1	0	0	0	0									1	0		1	0
12	1	1	2	1	74.6	8.3			<-1	NORMAL			1	Pulmonary	Pulmonary	1	Pneumonia	Severe anemia	anemia	3	1	0	0		0	0	1	0	0	0	1	peri-orbital swelling	2						positive	1	0		1	0		0
48	2	1	1	0	101	14.35			<-1	NORMAL			0				Complicated malaria	Severe anemia	anemia	3	1	0	0		0	1	1	0	0	0	1	abdominal pain, headaches, body weakness								1			2	0				1
24	1	1	2	1	85	11			<-1	NORMAL			0				Severe malaria	Severe anemia	anemia	3	1	0	0		0	0	0	0	0	0	0									1	0		1	0
24	1	2	1	0	87	11			<-1	NORMAL			0				Severe anemia	Sickle Cell Disease	sickle cell disease	1	1	0	0		0	0	0	0	0	0	1	palpitations								1	0		2			0
29	2	1	2	1	87	13			1	NORMAL			0				Severe anemia	Sickle Cell Disease	sickle cell disease	1	1	0	0		0	1	0	1	1	0	1	weakness								1	0
11	1	2	1	0	82.5	11.6			1	NORMAL			0				Burn wounds	Sickle Cell Disease	sickle cell disease	1	1	0	0		0	1	0	0	0	0	0									1	0
48	2	2	1	0	98	14.5			>-1	NORMAL			0				VOC	Sickle Cell Disease	sickle cell disease	1	1	0	0		0	0	0	0	0	0	1	abdominal pain								1	1		1
48	2	2	2	1	101	14.3			<-1	NORMAL			0				VOC	Sickle Cell Disease	sickle cell disease	1	1	0	0		0	0	0	0	0	0	1	abdominal pain, backache								1	0		1	0
37	2	1	2	1	103	14.3			<-1	NORMAL			0				VOC	Sickle Cell Disease, Anemia	sickle cell disease	1	1	0	0		0	0	0	0	0	0	1	abdominal pain, joint pain in lower and upper limbs								1	0		1	0
51	2	2	1	0	102.5	13.5			<-1	NORMAL			0				VOC	Sickle Cell Disease, severe anemia	sickle cell disease	1	1	0	0		0	1	0	0	0	0	1	swollen legs									0		2
19	1	2	2	1	78.5	8.8			<-1	NORMAL		12	0				VOC	Sickle Cell Disease, severe anemia	sickle cell disease		1	0	0		0	1	0	0	0	0	1	abdominal distention								1	0		1	0
24	1	2	1	0	89	11.5			<-1	NORMAL			0				febrile illness	spina bifida	spina bifida		1	0	0		0	0	0	0	0	0	1	mass on the back
51	2	1	1	0	105	14.8			<-1	NORMAL			0				UTI	Tinea capitis	tinea capitis		1	0	0		0	0	0	0	0	0	0									1	0		1	0
7	1	1	1	0	69	5.8			<-3	SAM			1	Pulmonary	Pulmonary	1	SAM with severe wasting	Tinea corporis	tinea corporis		1	1	1	1	1	0	1	1	1	0	0		2					negative	positive	1	0	0	1	0		0
15.6	1	1	1	0	78	8.2			<-2	MAM			0				AGE	tonsillitis			1	0	1	2	0	0	0	0	0	0	1	vomiting diarrhea
8	1	1	1	0	66	10			>3	SAM			0				AGE	trisomy 21	down syndrome		1	0	0		0	0	0	0	0	0	1	vomiting, diarrhea
31	2	1	1	0	86	9.2			<-2	MAM			0				Acute diarrheal disease	URTI	acute pharyngotonsillitis	5	1	0	1	2	0	0	1	0	1	0	0									1	0		2	0		1
20	1	2	1	0	87	8.5			<-3	SAM			0				Acute gastroenteritis	URTI	acute pharyngotonsillitis	5	1	0	1	1	1	1	1	0	0	0	1	vomiting, diarrhoea								1
13	1	1	2	1	66	5.9			<-2	MAM		11	1	disseminated	Extra Pulmonary	2					0	1	1	1	1	0	0	1	1	0	0		2						positive
19.2	1	2	2	1	75	6.7			<-3	SAM			1	DSS	Extra Pulmonary	2	sam c edema				0	0	1	1	1	1	0	1	1	0	0		2						positive	1
15.6	1	2	2	1	73	8.2			<-1	NORMAL			1	dss	Extra Pulmonary	2	Sam c Persistent Diarrhea				0	1	1	1	1	0	0	0	0	0	1	diarrhea vomiting	2						positive	1
13	1	1	2	1	71	6.1			<-3	SAM			1	Pulmonary	Pulmonary	1	SAM with wasting				0	0	1	1	1	0	0	1	1	0	1	vomiting, diarrhoea	2		negative				positive	1	0		1	0		0	4	2
19.2	1	2	1	0	74	8			<-1	NORMAL			1	dss	Extra Pulmonary	2	persistent diarrhea				0	1	0		0	0	1	0	0	0	0	vomitting , diarrhea	2						positive	1
14.4	1	2	1	0	54	3.7			>-1	NORMAL		9.3	1	dsss	Extra Pulmonary	2	dss t.b				0	0	1	1	1	0	0	0	1	0	0		2						positive	1
24	1	1	2	1	85	8.7			<-3	SAM		11.4	1	Pulmonary	Extra Pulmonary	2	SAM secondary AGE				0	0	1	1	1	0	1	1	0	0	0	diarrhea	1							1
32	2	1	2	1	70	5.8			<-3	SAM		10.3	1	Pulmonary	Pulmonary	1	SAM				0	1	1	1	1	0	1	1	0	0	1	vomiting	2				negative		positive	1
36	2	2	1	0	52.7	2.95			<-2	MAM		o.3	1	Pulmonary	Pulmonary	1	SAM 2 ADD				0	1	1	1	1	0	1	0	0	0	0	diarrhea	2						positive	1
20.4	1	1	2	1	62	5.3			<-1	NORMAL		11	1	dss	Extra Pulmonary	2	severe anemia, pdd c dehydrated				0	1	0		0	0	1	1	0	0	0	diarrhea	2						positive	1
20	1	2	1	0	78	8.7			<-1	NORMAL		13	1	Pulmonary	Pulmonary	1	SAM				0	0	1	1	1	1	0	0	1	0	1	diarrhoea	2		negative		negative		positive	1	0		3	0		0
15	1	1	1	0	83	9.5			<-2	MAM			0				Acute gastroenteritis				0	0	1	2	0	0	0	0	0	0	0									1	0
44	2	2	2	1	90	11.5			<-1	NORMAL			0				URTI				0	0	0		0	0	0	0	0	0	0									1	0
10	1	2	1	0	72	7.1			<-2	MAM			0				Acute gastroenteritis				0	0	1	2	0	0	0	0	0	0	0									1			1			0
31	2	2	1	0	92.5	14			ABOVE MEDIAN	NORMAL			0				UTI				0	0	0		0	0	0	0	0	0	0									1
11	1	1	1	0	82.5	11.2			>-1	NORMAL			0				Febrile illness				0	0	0		0	0	0	0	0	0	0
32	2	1	2	1	93	11.95			<-1	NORMAL			0				URTI				0	0	0		0	0	0	0	0	0	0									1
48	2	1	2	1	104	16.7			>-1	NORMAL			0				Severe anemia				0	0	0		0	0	0	0	0	0	0									1
32	2	2	1	0	77	7			<-3	SAM			0				SAM with severe wasting				0	0	1	1	1	0	0	0	0	0	0									1	0		1			0
13	1	2	2	1	71	6.75			<-2	MAM			1	Pulmonary	Pulmonary	1	Impetigo bullosa				0	1	1	2	0	0	0	1	1	0	0		1							1
19	1	1	2	1	79	6.6			<-4	SAM		11	1	Pulmonary	Pulmonary	1	SAM with wasting				0	0	1	1	1	0	0	1	1	0	1	vomiting, diarrhoea	2						positive	1	1	1	1			0
9	1	2	1	0	66	6.5			<-1	NORMAL		12.6	0				Acute gastroenteritis				0	0	0		0	0	0	0	0	0	0
36	2	2	2	1	95	16			<2	MAM			0				Acute tonsillitis				0	0	1	2	0	0	0	0	0	0	0
14	1	2	1	0	69	4.8			<-4	SAM		9.7	0				SAM with wasting				0	0	1	1	1	1	1	1	0	0	0	diarrhoea						negative		1	0		1			0
24	1	1	1	0	73	7.2			<-2	MAM			0				Acute pharyngotonsillitis				0	0	1	2	0	1	0	0	0	0	1	vomiting, diarrhoea								1
9	1	1	1	0	72	8			<-1	NORMAL			0				pneumonia				0	0	0		0	0	1	0	0	0	0	running nose
19.2	1	1	1	0	79	8.4			<-2	MAM			0				AGE				0	0	1	2	0	0	0	0	0	0	0
16.8	1	2	2	1	57	4			>-1	NORMAL			0				SAM with wasting edema				0		1	1	1	0	0	1	0	0	0	enlarged head
16.8	1	2	2	1	60	5		1	>-1	NORMAL			0				SAM c edema				0		1	1	1	0	1	1	1	0	0	hydrocephalus
6	1	1	1	0	62	7			ABOVE MEDIAN	NORMAL			0				bullous impetigo				0	0	0		0	0	0	0	0	0	1	pustuler lesion
13.2	1	1	2	1	67	10.2			>3	OBESE			0				AGE				0	0	0		0	0	0	0	0	0	1	diarrhea
18	1	1	1	0	83	9.4			<-2	MAM			0				AGE				0	0	1	2	0	1	1	0	0	0	1	diarrhea
7	1	1	1	0	80.5	8			<-3	SAM			0				diarrhea				0	0	1	1	1	0	0	0	0	0	1	diarrhea
44.4	2	2	1	0	101	14.2			<-1	NORMAL			0				acutje tonsillitis				0	0	0		0	0	1	0	0	0	0	sneezing
25.2	2	1	2	1	89.6	10			<-2	MAM			0								0	0	1	2	0	1	0	0	0	0	1	seizure
12	1	1	1	0	70	8			>-1	NORMAL			0				diarrhea				0	0	0		0	1	0	0	0	0	0	vomiting, diarrhea
11	1	1	2	1	82.5	10			<-1	NORMAL			0				febrile seizures				0	0	0		0	0	1	0	0	0	1	vomiting
22.8	1	2	2	1	70	7.3			<-1	NORMAL			0				hypovolemic shock 2o diarrhea				0	0	0		0	0	0	0	0	0	1	diarrhea
19.2	1	1	2	1	73	9.6			ABOVE MEDIAN	NORMAL			0				sam c oedema				0	0	1	1	1	0	0	0	0	0	1	swelling
9	1	2	1	0	68.5	7.75			>-1	NORMAL			0				AGE				0	0	0		0	0	0	0	0	0	0
24	1	2	2	1	130	12			<-4	SAM			0				poisoning				0		1	1	1	0	0	0	0	0	1	vomiting
6	1	1	1	0	80	9.4			<-1	NORMAL			0				pneumonia				0	0	0		0	0	1	0	0	0	0	difficulty breathing
9	1	1	2	1	75.5	13			>3	OBESE			0				diarrhea				0	0	0		0	0	0	0	0	0	0
8	1	1	1	0	71	8.2			>-1	NORMAL			0				bronchiolitis				0	0	0		0	0	1	0	0	0	0
9	1	2	2	1	72	8			<-1	NORMAL			0				Pneumonia				0	0	0		0	1	1	0	1	0	0							negative
8	1	2	2	1	66	6.4			<-1	NORMAL			0				Severe anemia				0	0	0		0	0	1	0	0	0	0	diarrhoea									0
13	1	2	2	1	72	10.2			>1	NORMAL			0				Nephrotic syndrome				0	0	0		0	0	0	0	0	0	0									1
7	1	1	1	0	69	6.5			<-2	MAM		10.9	0				Pneumonia				0	0	1	1	1	1	1	1	1	0	0						negative			1	0
7	1	1	2	1	72	7.3			<-2	MAM			0				Pneumonia				0	0	1	2	0	1	1	0	0	0	0									1	0
11	1	2	2	1	72	5.3			<-4	SAM			0				SAM with wasting				0	0	1	1	1	0	0	0	1	0	1	diarrhoea					negative			1
18	1	1	1	0	78	10.4			>-1	NORMAL			0				Febrile seizures				0	0	0		0	0	0	0	0	0	0									1	0		1	0		1
13	1	1	1	0	74	9			>-1	NORMAL			0				Pneumonia				0	0	0		0	1	1	0	0	0	0									1	0		1	0		0	7	5
8	1	1	2	1	71.5	10.1			>1	NORMAL			0				Hyperactive airway disease				0		0		0	1	1	0	0	0	1	diarrhoea								1	0		1	0		0	5	2
24	1	2	2	1	75	8.1			<-1	NORMAL			0				Severe anemia				0	0	0		0	1	1	0	1	0	0									1	0		1	0
16	1	1	1	0	85	7.75			<-4	SAM			0				Coryzal illness				0	0	1	1	1	1	1	0	1	0	0	vomiting								1	0		1	0
36	2	2	1	0	95	12.8			<-1	NORMAL			0				Febrile illness				0	0	0		0	1	1	0	0	0	1	vomiting
20	1	1	2	1	85.5	11.8			>-1	NORMAL			0				Acute hepatitis				0	0	0		0	1	1	0	0	0	0	vomiting, yellow stool, yellow eyes								1	1	0	1			0	7	2
23	1	2	1	0	88.5	9.5			<-2	MAM			0				Febrile illness				0	0	1	2	0	1	1	0	0	0	0									1	0
38.4	2	1	2	1	95	11			<-2	MAM			0				febrile seizure				0	0	1	2	0	0	0	0	0	0	0
14.4	1	1	1	0	77	8			<-2	MAM			0								0	0	1	2	0	1	0	0	0	0	1	diarrhea
7	1	1	1	0	80.5	8.6			<-2	MAM			0				hyperactive airway disease				0	0	1	2	0	0	0	0	0	0	1	difficulty breathing
11	1	1	1	0	82.5	99			<-1	NORMAL			0				urti				0	0	0		0	0	0	0	0	0	0
24	1	2	1	0	89	10.1			<-1	NORMAL			0				severe malaria				0	0	0		0	1	0	0	0	0	1	shivering
24	1	2	1	0	89	8.8			<-3	SAM			0				seizure				0	0	1	1	1	0	0	0	0	0	1	fitting
16.8	1	2	2	1	71.2	5.7			<-3	SAM			1	Pulmonary	Pulmonary	1	AGE				0	0	1	1	1	0	0	0	0	0	1	diarrhea	2						positive
19.2	1	2	1	0	86.6	8.7			<-3	SAM			0				tonsillitis				0	0	1	1	1	0	0	0	0	1	0
15.6	1	1	2	1	84.8	8.95			<-2	MAM			0				AGE				0	0	1	2	0	0	0	0	0	0	1	diarrhea								1
28.8	2	1	1	0	96	15.3			ABOVE MEDIAN	NORMAL			0				tonsillitis				0	0	0		0	1	0	0	1	0	0
9	1	1	1	0	81.5	5.3			<-4	SAM			1	Pulmonary	Pulmonary	1	Pulmonary				0		1	1	1	0	0	1	0	0	0		1	Abnormal						1	1	0
11	1	1	1	0	82.5	9.9			<-1	NORMAL			0				bronchiolitis				0	0	0		0	0	0	0	0	0	0	cough,wheezing, runing nose ,difficulty breathing
40.8	2	2	1	0	97.4	13			<-1	NORMAL			0				AGE				0		0		0	0	0	0	0	0	0	difficulty breathing, running nose
19.2	1	1	2	1	71	9.7			median	NORMAL			0				AGE				0	0	0		0	0	0	0	0	0	0	diarrhea
18	1	1	2	1	76	7.8			<-2	MAM			0				febrile seizure				0	0	1	2	0	1	0	0	0	0	0
25.2	2	1	1	0	87	13.7			median	NORMAL			0				febrile illness				0	0	0		0	1	0	0	0	0	1	diarrhea								1
11	1	1	2	1	79	9			<-2	MAM			0				AGE				0	0	1	2	0	1	0	0	0	0	0	diarrhea , vomiting
15.6	1	1	1	0	75	7.7			<-2	MAM			0				pneumonia				0	0	1	2	0	1	0	0	0	0	1	cough
19.2	1	1	1	0	79	8.1			<-3	SAM		118	0				AGE				0	0	1	1	1	0	0	0	0	0	1	vomiting diarrhea
15.6	1	2	1	0	88	9.2			<-3	SAM			0				urti				0	0	1	1	1	1	0	0	0	0	0	cough
27.6	2	2	2	1	96	13.3			>-1	NORMAL			0				tonsillitis				0	0	0		0	1	0	0	0	0	1	cough
16.8	1	1	2	1	67	7.3			>-1	NORMAL			0				urti				0	0	0		0	0	0	0	1	0	1	cough,sneezing,
23	1	2	1	0	85	8.6			<-3	SAM			1	Pulmonary	Pulmonary	1	Acute gastroenteritis				0	0	1	1	1	1	0	1	1	0	1	diarrhoea	2				negative		positive
36	2	2	2	1	104	13.5			<-2	MAM			0				pharyngotonsillitis				0	0	1	2	0	1	1	1	1	0	1	vomiting								1	0		1	0
11	1	1	2	1	70	5.85			<-3	SAM			0				Acute gastroenteritis				0	0	1	1	1	1	0	1	0	0	1	vomiting, diarrhoea								1	0
24	1	1	1	0	94	11			<-2	MAM			0				Acute gastroenteritis				0	0	1	2	0	0	1	0	1	0	1	vomiting, diarrhoea								1	0		2	0		1
54	2	1	2	1	104	10.3			-3	SAM			0				urti				0	0	1	1	1	1	0	0	0	0	0	difficulty breathing, running nose
15	1	1	1	0	58.5	5.1			>-1	NORMAL			0				anemia				0	0	0		0	1	0	0	0	0	0	difficulty feeding,sob
11	1	1	1	0	67	5.9			<-2	MAM			1	dss	Extra Pulmonary	2	SAM c Pulmonary				0	0	1	1	1	1	1	0	0	0	0		1							1
11	1	2	1	0	67.5	5.95			<-2	MAM			0				SAM with Severe wasting				0	1	1	1	1	0	0	1	0	0	0	diarrhea
18	1	1	1	0	74	7.3			<-2	MAM			0				SAM with Severe wasting 2 to PDd				0	0	1	1	1	0	0	0	0	0	0	diarrhea , vomiting
24	1	2	2	1	82	8.5			<-2	MAM		11	0				SAM c wasting c diarrhea				0	0	1	1	1	0	0	1	0	0	0
12	1	1	1	0	77	7.91			<-2	MAM			0				AGE c dehydration				0	0	1	2	0	0	0	0	0	0	0
18	1	2	2	1	66.5	6.3			<-1	NORMAL			0				age e dehydration				0	0	0		0	1	0	0	0	0	1	diarrhea
14	1	2	2	1	58	4.5			>-1	NORMAL			0				febrile illness				0	0	0		0	1	0	0	0	0	0
15	1	2	1	0	72.2	6.2			<-3	SAM			0				Acute gastroenteritis				0	0	1	1	1	0	0	1	0	0	0
19	1	2	1	0	86.5	8.1			<-3	SAM			0				sam c edema				0	0	1	1	1	0	0	1	1	0	0
11	1	1	1	0	105	7.3			-3	SAM			0				tonsillitis				0	0	1	1	1	1	0	0	0	0	1	dizzy
48	2	1	1	0	97	131			<-1	NORMAL			0				febrile illness				0	1	0		0	1	0	0	0	0	1	cough
14	1	1	1	0	57.5	5.95			median	NORMAL			0				Pneumonia				0	0	0		0	1	1	0	0	0	0									1	0		1	0
24	1	2	1	0	77	7.5			<-2	MAM			0				bilateral retinoblastoma				0	0	1	1	1	0	0	1	0	0	1	peri-orbital swelling								1	0
6	1	2	1	0	69	7.4			>-1	NORMAL			0				urti				0	0	0		0	1	0	0	0	0	0
24	1	1	1	0	89	11.5			<-1	NORMAL			0				seizure				0	0	0		0	0	0	0	0	0	1	crying
48	2	2	1	0	102.5	14.5			<-1	NORMAL			0				febrile illness				0	0	0		0	1	0	0	0	0	1	coughing
17	1	2	1	0	85.5	8			<-3	SAM			0				AGE c some dehydration				0	0	1	1	1	0	0	0	0	0	1	vomiting
24	1	1	1	0	73	7			<-3	SAM			0				sam c fÃ©brile				0	0	1	1	1	0	0	0	0	0	1	coughing, vomiting
18	1	1	1	0	75	7.2			<-3	SAM			0				acute meningitis				0	0	1	1	1	0	0	1	0	0	1	neck stiffness								1	0
14	1	1	1	0	84	7.95			<-4	SAM			0				pneumonia				0	0	1	1	1	0	0	0	0	0	1	diarrhea
15	1	2	1	0	84.5	10.6			<-1	NORMAL			0				pharyngite				0	0	0		0	1	0	0	0	0	1	coughing
16	1	1	1	0	74	8.2			<-1	NORMAL			0				febrile illness				0	0	0		0	1	0	0	0	0	1	cough
24	1	2	1	0	71.8	7.1			<-2	MAM			0				AGE				0	0	1	2	0	1	0	0	0	0	1	vomiting, diarrhea
36	2	1	1	0	95	14.6			median	NORMAL			0				pharyngotonsillitis				0	0	0		0	1	0	0	0	0	1	vomiting								1	0						6	3
15	1	1	2	1	78	9.4			<-1	NORMAL			0				febrile illness				0	0	0		0	1	0	0	0	0	0
24	1	1	2	1	78	9			<-1	NORMAL			0				febrile illness				0	0	0		0	1	0	0	0	0	0	fitting
24	1	2	1	0	88	11			<-1	NORMAL			0				urti				0	0	0		0	1	0	0	0	0	1	cough , running nose
24	1	1	1	0	86	10			<-2	MAM			0				AGE c some dehydration				0	0	1	2	0	0	0	0	0	0	1	diarrhea
23	1	1	1	0	81	11.4			median	NORMAL			0				malaria				0	0	0		0	1	0	0	0	0	1	vomiting								1	0		1	0		0
24	1	1	2	1	80.4	10.1			<-1	NORMAL			0				asthma				0	0	0		0	0	0	0	0	0	1	coughing ,sob
31	2	1	1	0	91	11.6			<-1	NORMAL			0				UTI				0	0	0		0	1	0	0	1	0	0									1	0
14	1	2	1	0	66	6.7			>-1	NORMAL			0				seizures				0	1	0		0	0	0	0	0	0	1	cough seizures
28	2	1	1	0	85	10.75			<-1	NORMAL			0				Hyperactive airway disease				0	0	0		0	0	1	0	0	0	1	SOB								1	0
15	1	2	1	0	86	10.8			<-1	NORMAL			0				anema				0	0	0		0	1	0	0	0	0	0
36	2	1	1	0	96	12.3			<-1	NORMAL			0				cerebral palsy				0	0	0		0	0	0	0	0	0	1	unable to walk
24	1	2	2	1	81	9.4			<-1	NORMAL			0				AGE				0	0	0		0	0	0	0	0	0	1	diarrhea
48	2	1	2	1	108	16.4			<-1	NORMAL			0				AGE				0	0	0		0	1	0	0	0	0	0
19	1	1	2	1	75	8.6			<-1	NORMAL			0				Pneumonia				0	0	0		0	0	0	0	0	0	1	SOB, vomiting, diarrhoea								1	0		2	0		1		2
6	1	1	1	0	63	7.4			1	NORMAL			0				febrile illness				0	0	0		0	1	0	0	0	0	0
8	1	1	1	0	67	5.7			<-2	MAM			0				SAM with Severe wasting				0	0	1	2	0	1	0	0	0	0	1	diarrhea , vomiting
36	2	1	1	0	90	12.4			>-1	NORMAL			0				URTI				0	0	0		0	1	1	0	1	0	0									1	0		1	0		1
24	1	1	2	1	82.5	10			<-1	NORMAL			0								0	0	0		0	1	0	0	0	0	1	vomiting , seizure
8	1	1	2	1	69	7.2			<-1	NORMAL			0				Acute gastroenteritis				0	0	0		0	1	0	0	1	0	1	vomiting, diarrhoea
36	2	2	1	0	70	15			>3	OBESE			0								0	1	0		0	0	0	0	0	0	1	convulsions								1	0		1	0		0
44	2	2	1	0	102	17.5			>1	NORMAL			0				Acute hepatitis				0	0	0		0	0	0	0	0	0	1	dark urine, yellow eyes								1	0		1	0
8	1	2	1	0	70	6.9			<-1	NORMAL			0				bronchiolitis				0	0	0		0	1	1	0	0	0	0									1	0		1	0
16	1	2	1	0	67	6.3			<-1	NORMAL			0				AGE				0	0	0		0	0	0	0	0	0	1	vomiting diarrhea
9	1	1	1	0	81.5	9.6			<-2	MAM			0				seizure				0	0	1	2	0	0	0	0	0	0	1	fitting
10	1	1	1	0	82	9.5			<-2	MAM			0				AGE c some dehydration				0	0	1	2	0	0	0	0	0	0	1	vomiting diarrhea
9	1	1	2	1	116	19.3							0				cerebellar ataxia				0	0	0		0	0	0	0	0	0	1	disturbed gait
13	1	1	1	0	83.5	7			>-1	NORMAL			0				AGE c some dehydration				0	0	0		0	0	0	0	0	0	1	vomiting diarrhea
12	1	1	1	0	73	7.65			<-2	MAM			0				AGE c some dehydration				0	0	1	2	0	0	0	0	0	0	1	vomiting diarrhea
12	1	1	1	0	73	7.65			<-2	MAM			0				AGE c some dehydration				0	0	1	2	0	0	0	0	0	0	1	vomiting diarrhea
6	1	1	2	1	80	7.5			<-4	SAM			1	pulmonary	Pulmonary	1	dss tb				0	0	1	1	1	0	0	0	0	0	0		1
24	1	2	1	0	75	6.2			<-4	SAM			0				SAM with severe wasting				0	0	1	1	1	0	1	1	0	0	0				negative			negative		1	0
8	1	1	2	1	74	7.4			<-2	MAM			0				persistent diarrhea				0	0	1	2	0	0	0	0	0	0	1	diarrhea
48	2	1	2	1	113	17.7			<-1	NORMAL			0				normally child				0	0	0		0	0	0	0	0	0	0
10	1	1	1	0	82	4.29			<-4	SAM			0				PLONNS				0	0	1	1	1	0	0	0	0	0	1	rash
59	2	1	1	0	97	12.7			<-1	NORMAL			0				Acute gastroenteritis with some dehydration				0	1	0		0	1	0	0	1	0	1	vomiting, diarrhoea								1	0
9	1	2	1	0	7	7.1			<-1	NORMAL			0				AGE c some dehydration				0	0	0		0	1	0	0	0	0	1	vomiting diarrhea
20	1	1	1	0	87	10			<-2	MAM			0				Seizures secondary to hypoglycemia				0	0	1	2	0	0	0	0	0	0	1	convulsions								1	0							5
9	1	1	1	0	81.5	9.7			<-1	NORMAL			0				AGE c some dehydration				0	0	0		0	0	0	0	0	0	1	vomiting diarrhea
12	1	1	1	0	80	8.9			<-2	MAM			0				AGE c some dehydration				0	0	1	2	0	0	0	0	0	0	0
6	1	2	2	1	80	5.7			<-4	SAM			0				AGE c some dehydration				0	0	1	1	1	0	0	0	0	0	1	diarrhea
6	1	1	1	0	64	8.1			>1	NORMAL			0				age c no deh20				0	0	0		0	0	0	0	0	0	1	cough and blood diarrhea
12	1	2	1	0	76	7.6			<-2	MAM			0				AGE c some dehydration				0	0	1	2	0	1	0	0	0	0	1	diarrhea , vomiting
36	2	1	2	1	93	9.85			<-3	SAM			0				SAM with Severe wasting				0	1	1	1	1	0	0	0	0	0	1	body weakness, vomiting,mouth sores
24	1	2	1	0	88	9.6			<-2	MAM			0				Acute gastroenteritis				0	0	1	1	1	1	0	1	0	0	1	weakness, diarrhoea, swollen legs								1	0
24	1	2	2	1	75	7.65			<-2	MAM			0				AGE c some dehydration				0	0	1	2	0	1	0	0	0	0	1	diarrhea
36	2	2	1	0	104	15.4			>-1	NORMAL			0				age				0		0		0	1	0	0	0	0	1	diarrhea , vomiting
6	1	1	1	0	65	6.8			>-1	NORMAL			0				phimosis				0	0	0		0	0	0	0	0	0	1	purple penis
36	2	2	1	0	89	10.6			<-1	NORMAL			0				poisoning (cockroach killer)				0	0	0		0	1	1	0	0	0	1	vomiting, diarrhoea
24	1	2	1	0	89	10.05			<-2	MAM			0				febrile seizure				0	0	1	2	0	1	0	0	0	0	1	seizure
48	2	1	2	1	101	13.5			<-1	NORMAL			0				neuroblastoma				0	0	0		0	0	0	0	0	0	1	facial swelling
36	2	1	1	0	105	18			median	NORMAL			0				dysentery				0	0	0		0	1	0	0	0	0	1	diarrhea
36	2	1	1	0	97	12.9			<-1	NORMAL			0				hepatitis				0	0	0		0	0	0	0	0	0	1	yellow of eye
17	1	2	1	0	74	7.1			<-2	MAM			0				urti				0	0	1	2	0	0	0	0	0	0	1	coughing
6	1	1	1	0	59.5	6.8			>1	NORMAL			0				febrile illness				0		0		0	1	0	0	0	0	1	poor feeding
8	1	1	1	0	71.7	8			<-1	NORMAL			0				Coryzal illness				0	0	0		0	1	0	0	0	0	0									1	0
36	2	2	1	0	98	14.3			>-1	NORMAL			0				phargiotonsilitis				0	0	0		0	1	0	0	1	0	0
16	1	2	1	0	78	7.4			<-3	SAM			0				sam c dehydration				0	0	1	1	1	0	0	0	0	0	1	diarrhea
6	1	2	2	1	80	3.8			<-4	SAM			0				anemia				0	0	1	1	1	0	0	0	0	0	0
17	1	1	2	1	72	10			>1	NORMAL			0				febrile illness				0	0	0		0	1	0	0	0	0	0
24	1	2	1	0	89	12.8			median	NORMAL			0				epilepsy				0	0	0		0	0	0	0	0	0	1	fitting
24	1	1	1	0	144	11.8							0				oral candidiasis				0	0	0		0	1	0	0	0	0	0	sores in mouth
6	1	1	1	0	59	6			median	NORMAL			0				sinusitis				0	0	0		0	0	0	0	0	0	1	sob,cough
12	1	1	2	1	72	8.5			>-1	NORMAL			0				pneumonia				0		0		0	1	0	0	0	0	1	vomiting
25	2	1	1	0	91	12			<-1	NORMAL			0				Acute diarrheal disease				0	0	0		0	1	0	0	0	0	1	diarrhoea								1	0
18	1	1	2	1	76	8.5			<-1	NORMAL			0				cp c spastic quadriplegia				0	0	0		0	0	0	0	0	0	1	delayed milestone
18	1	1	2	1	83	11.4			>-1	NORMAL			0				urti				0	0	0		0	0	0	0	0	0	1	coughing , sneezing
36	2	1	2	1	92	14.4			median	NORMAL			0				scd				0	0	0		0	0	0	0	0	0	1
13	1	2	2	1	81	11.6			>1	NORMAL			0				febrile illness				0	0	0		0	1	0	0	0	0	0
24	1	1	1	0	89	11.5			<-1	NORMAL			0				diaper rash				0	0	0		0	0	0	0	0	0	1	rash
36	2	1	1	0	88	11.45			<-1	NORMAL			0				urti				0	0	0		0	0	0	0	0	0	1	coughing
36	2	2	1	0	98	14.2			>-1	NORMAL			0				ear injury				0	0	0		0	0	0	0	0	0	1	bleeding ear
8	1	1	2	1	73.5	8.95			>-1	NORMAL			0				pneumonia				0	0	0		0	1	0	0	0	0	1	sneezing, coughing
24	1	2	1	0	89	15			>2	OVERWEIGHT			0				urti				0	0	0		0	0	0	0	0	0	1	coughing
18	1	1	2	1	76	6.7			<-4	SAM		10	0				Acute gastroenteritis with dehydration				0	0	1	1	1	0	0	1	1	0	1	edema, diarrhoea								1	0		3	0
7	1	2	2	1	66.5	7.9			median	NORMAL			0				tonsillitis				0	0	0		0	0	0	0	0	0	1	vomiting
48	2	2	2	1	91	12.35			>-1	NORMAL			0				hepatitis				0	1	0		0	0	0	0	0	0	1	yellowing of eyes
6	1	2	2	1	63	6.7			median	NORMAL			0				congenital heart disease				0	0	0		0	0	0	0	0	0	1	coughing ,sob
36	2	1	1	0	92	16			>2	OVERWEIGHT			0				febrile illness				0	0	0		0	1	0	0	0	0	1	head
6	1	1	1	0	70	8.6			median	NORMAL			0				AGE				0	0	0		0	0	0	0	0	0	1	vomiting
17	1	2	2	1	72	6.2			<-3	SAM		11	0				Acute diarrheal disease with some dehydration				0	0	1	1	1	0	0	1	0	0	1	vomiting, diarrhoea, weakness								1	0		1	0
36	2	2	1	0	91	15.1			>1	NORMAL			0				hemorrhoids				0	0	0		0	0	0	0	0	0	1	bloody
36	2	1	1	0	84	13.4			>1	NORMAL			0				worm manifestation				0	0	0		0	0	0	0	0	0	1	abdominal pains
57	2	1	1	0	92	12.65			>-1	NORMAL			0				Acute pharyngotonsillitis				0	0	0		0	1	1	0	1	0	1	difficulty breathing, enlarged tonsils								1	0		1	0		1
24	1	2	1	0	87	9.05			<-2	MAM			0				AGE				0	1	1	2	0	0	0	0	0	0	0	vomiting diarrhea
15	1	2	2	1	70.5	7.14			<-1	NORMAL			0				AGE				0	0	0		0	1	0	0	0	0	1	vomiting diarrhea
13	1	2	2	1	68	7			<-1	NORMAL			0				urt				0	0	0		0	1	1	0	0	0	1	sob
48	2	1	1	0	92	12.1			<-1	NORMAL			0				cerebral palsy				0	0	0		0	0	0	0	0	0	1	fitting
17	1	2	1	0	85.5	9			<-2	MAM			0				delayed milestone				0	0	1	2	0	0	0	0	0	0	1	unable to walk
39	2	1	2	1	87	9.2			<-3	SAM		13	0				SAM with severe wasting				0	1	1	1	1	0	0	1	0	0	1	vomiting, diarrhoea			negative					1	0		1	0		0
15	1	2	1	0	71	8.5			>-1	NORMAL			0				SCD				0	0	0		0	0	0	0	0	0	1	hand and leg swelling
15	1	1	1	0	74	9.2			>-1	NORMAL			0				Pneumonia				0	0	0		0	1	1	0	1	0	1	difficulty breathing								1	0		1	0
15	1	1	2	1	80	10			<-1	NORMAL			0				pneumonia				0	0	0		0	0	0	0	0	0	1	coughing
9	1	2	1	0	75	8.14			<-1	NORMAL			0				urti				0	0	0		0	0	0	0	0	0	1	coughing ,sob
6	1	1	1	0	71	9.3			median	NORMAL			0				urti				0	0	0		0	0	1	0	0	0	1	coughing
24	1	2	1	0	92.5	10.9			<-2	MAM			0				tonsillitis				0	0	1	2	0	1	0	0	0	0	0
6	1	2	1	0	70	8.1			>-1	NORMAL			0				umbilical hernia				0	0	0		0	1	0	0	0	0	1	coughing
7	1	1	1	0	67	8			median	NORMAL			0				Pneumonia				0	0	0		0	1	1	0	1	0	1	vomiting								1	0		1	0		0
48	2	1	2	1	98	13.4			<-1	NORMAL			0				phargiotonsilitis				0	0	0		0	1	0	0	0	0	0	sob
24	1	1	1	0	89	12			>-1	NORMAL			0				urti				0	0	0		0	1	0	0	0	0	1
16	1	2	2	1	79	9.15			<-1	NORMAL			0				Acute gastroenteritis with some dehydration				0	0	0		0	0	0	0	1	0	1	vomiting, diarrhoea								1	0		1	0
24	1	1	2	1	88	11.8			>-1	NORMAL			0				age				0	0	0		0	0	0	0	0	0	1	diarrhea
15	1	1	1	0	71.4	7.4			<-1	NORMAL			1	Pulmonary	Pulmonary	1	Pneumonia				0	0	0		0	1	1	0	0	0	1	difficulty breathing	2	Abnormal	negative			negative	positive	1	1	0	2	1	1		5	1
8	1	1	2	1	81	8.5			<-3	SAM			0								0		1	1	1	0	0	0	0	0	1	vomiting
36	2	2	1	0	95	14.5			median	NORMAL			0				urti				0		0		0	1	0	0	0	0	1	coughing
15	1	2	1	0	78	10.5			median	NORMAL			0				dehydration				0	0	0		0	0	0	0	0	0	1	vomiting
10	1	1	2	1	69	7.8			>-1	NORMAL			0				AGE				0	0	0		0	1	0	0	0	0	1	body rash
36	2	2	1	0	75	13.6			>3	OBESE			0				hepatitis				0	0	0		0	0	0	0	0	0	1	yellow of eye
46	2	1	2	1	91	14			median	NORMAL			1	Pott's disease	Extra Pulmonary	2	viral hepatitis				0	0	0		0	1	0	1	1	1	1	abdominal pain, abdominal distention	1			No Acid-fast bacilli			Negative		1	0	2	1
24	1	1	1	0	80	9.1			<-2	MAM			0				lymphadenopathy				0	0	1	2	0	0	0	0	0	0	1	lymphadenopathy
24	1	1	1	0	91.5	13.3			>-1	NORMAL			0				poising				0	0	0		0	0	0	0	0	0	1	ingestion of foreign agent
24	1	1	1	0	89	9.75			<-2	MAM			0				pneumonia				0	0	1	2	0	0	0	0	0	0	1	coughing
9	1	1	1	0	81.5	7.5			<-4	SAM			0				urti				0	0	1	1	1	0	0	0	0	0	0
12	1	2	2	1	73.5	7.5			<-2	MAM			0				urti				0	0	1	2	0	1	0	0	0	0	1	sob,cough
48	2	1	2	1	102	14.3			<-1	NORMAL			0				Pneumonia				0	0	0		0	1	0	0	0	1	1	chest pain								1	0		1	0
6	1	2	1	0	63	6.3			>-1	NORMAL			0				pneumonia				0	0	0		0	0	0	0	0	0	1	coughing
36	2	1	1	0	95	17.6			>2	OVERWEIGHT			0				worm manifestation				0	0	0		0	0	0	0	0	0	1	abdominal pains
11	1	1	1	0	74	9.8			median	NORMAL			0				ADD no dehydration				0	0	0		0	0	0	0	0	0	1	coughing
24	1	2	1	0	89	11.3			<-1	NORMAL			0				urti				0	0	0		0	0	0	0	0	0	1	coughing , sneezing
24	1	1	1	0	89	13.3			median	NORMAL			0				urti				0	0	0		0	0	0	0	0	0	1	coughing
36	2	2	1	0	97	14.7			median	NORMAL			0				urti				0		0		0	1	0	0	0	0	1	coughing
24	1	1	2	1	81.6	8.4			<-3	SAM			0				ADD no dehydration				0	1	1	1	1	1	0	0	0	0	1	sores in mouth, diarrhea
48	2	1	2	1	98	12.95			<-1	NORMAL			0				mam				0	0	0		0	0	0	0	0	0	1	sores in mouth
11	1	2	2	1	72	7.9			<-1	NORMAL			0				pneumonia				0	0	0		0	0	0	0	0	0	0	sob
12	1	1	1	0	78.5	8			<-3	SAM			0				sam				0	0	1	1	1	1	0	0	0	0	1	sores in mouth
24	1	1	1	0	80	9.2			<-2	MAM			0				sam				0	0	1	1	1	1	0	0	0	0	1	diarrhea , vomiting ,rash
24	1	1	1	0	77	8.5			<-2	MAM			0				pneu				0	0	1	2	0	0	0	0	0	0	1	diarrhea
18	1	1	1	0	86	9.5			<-2	MAM			0				pneumonia				0	0	1	2	0	0	0	0	0	0	1	coughing
12	1	2	2	1	71	8			>-1	NORMAL			0				dysentery				0	0	0		0	0	0	0	0	0	1	vomiting diarrhea
12	1	2	1	0	78	9.8			>-1	NORMAL			0				pneumonia				0	0	0		0	1	0	0	0	0	1	coughing
9	1	2	1	0	74.1	9.1			>-1	NORMAL			0				pneu				0	0	0		0	0	0	0	0	0	1	running nose
17	1	1	1	0	76	7.6			<-3	SAM			0				sam				0	0	1	1	1	1	0	0	0	0	1	sneez
21	1	2	1	0	81	8.2			<-2	MAM		12.5	0				bronchiolitis				0	0	1	2	0	1	1	0	0	0	1	SOB								1	0		1	0
30	2	1	1	0	86.9	10.58			<-1	NORMAL			1	TB lymphadenitis	Extra Pulmonary	2	Neck abscess				0	1	0		0	1	0	0	0	1	1	cervical lymphadenopathy	1							1	0		1	0
19	1	1	1	0	81	8.7			<-2	MAM		12	0				SAM with edema and wasting				0	0	1	1	1	0	0	1	1	0	1	diarrhoea, dermatosis								1	0		1	0
36	2	1	2	1	95	12.7			<-1	NORMAL			0				severe exacerbation of asthma				0		0		0	1	0	0	0	0	1	difficulty breathing									0		1	0
16	1	1	2	1	78	8.9			<-1	NORMAL		13	0				chronic gastroenteritis				0	0	0		0	1	0	0	1	0	1	vomiting, diarrhoea								1	0		1	0
36	2	2	2	1	86	12.4			median	NORMAL			0				vaginal candidiasis				0	0	0		0	0	0	0	0	0	1	abdominal pain,fever, vaginal tenderness
36	2	2	2	1	95	13.8			>-1	NORMAL			0				age				0	0	0		0	0	0	1	0	0	0	vomiting,hot weakness
24	1	1	1	0	80	8.2			<-2	MAM			0				age				0	1	1	2	0	1	0	0	0	0	0
10	1	2	1	0	66.5	5.6			<-2	MAM		11	0				Acute gastroenteritis				0	0	1	1	1	0	1	1	1	0	1	vomiting, diarrhoea								1	0		1	0
12	1	1	1	0	82	11.5			median	NORMAL			0				febrile illness				0	0	0		0	1	0	0	0	0	0
12	1	1	1	0	8.3	9.25			<-2	MAM			1	Pulmonary	Pulmonary	1	Pulmonary				0	0	1	2	0	0	0	0	0	0	1	cough	1
17	1	1	1	0	76	7.6			<-3	SAM			0				Acute gastroenteritis				0	0	1	1	1	1	1	1	1	0	1	vomiting			negative					1	0		2	0		1		2
9	1	2	1	0	74.1	9.1			>-1	NORMAL			0				Pneumonia				0	0	0		0	1	1	0	0	0	1	difficulty breathing, running nose								1	0		1	0
7	1	2	1	0	66	7			>-1	NORMAL			0				pneumonia				0	0	0		0	0	0	0	0	0	1	sob
16	1	2	1	0	78	9.8			>-1	NORMAL			0				Pneumonia				0	0	0		0	1	1	0	1	0	1	difficulty breathing								1	0		1	0		1
12	1	1	1	0	78	9.3			<-1	NORMAL			0				uti				0	0	0		0	1	0	0	0	0	0
24	1	2	1	0	86	10.65			<-1	NORMAL			0				Pneumonia				0	0	0		0	1	1	0	1	0	0									1	0		1	0
14	1	1	1	0	75	7.7			<-2	MAM		11.5	0				SAM with edema secondary to PDD				0	1	1	1	1	1	1	1	0	0	1	diarrhoea								1	0		2	0		1	6	2
24	1	2	2	1	95	11.5			<-2	MAM			0				enteric feve				0	0	1	2	0	1	0	0	0	0	1	diarrhea
24	1	1	1	0	89	14.7			2	OVERWEIGHT			0				hypoglycemia				0	0	0		0	0	0	0	0	0	1	convulsions								1	0		1	0
9	1	1	1	0	71	8			<-1	NORMAL			0				AGE				0	1	0		0	0	0	0	0	0	1	diarrhea
17	1	1	2	1	82	10.8			>-1	NORMAL			0				febrillle illness				0	0	0		0	1	0	0	0	0	1	fitting
12	1	1	1	0	83	5.5			<-4	SAM			1	dss pt	Extra Pulmonary	2	sam				0	1	1	1	1	1	1	1	0	0	1	pedal edema	1
7	1	2	2	1	63	8.4			>2	OVERWEIGHT			0				Pneumonia				0	0	0		0	1	1	0	0	0	0									1	0		1	0
24	1	1	1	0	76	9.25			>-1	NORMAL			0				pneumonia				0	0	0		0	1	0	0	0	0	1	sob
7	1	2	1	0	69	9.65			>2	OVERWEIGHT			0				age				0	0	0		0	0	0	0	0	0	0
6	1	1	2	1	65	6.2			<-1	NORMAL			0				pneumonia				0	1	0		0	1	1	0	0	0	0
19	1	1	2	1	86.5	10.8			<-1	NORMAL			0				tonsillitis				0	0	0		0	0	1	0	0	0	0
9	1	1	2	1	81.5	8.3			<-3	SAM			0				Acute diarrheal disease				0	1	1	1	1	1	0	0	0	0	1	vomiting, diarrhoea							Negative	1	0		1	0
16	1	1	1	0	77	7.2			<-3	SAM			0				burns				0	0	1	1	1	1	0	0	0	0	1	diarrhea
12	1	2	1	0	74	9.1			>-1	NORMAL			0				pneumonia				0	0	0		0	1	1	0	0	0	0
48	2	2	1	0	88	10.5			<-1	NORMAL			0				uti				0	1	0		0	1	0	0	0	0	0	vomiting,headache
12	1	2	2	1	80	8.6			<-2	MAM			0				acute bronchitis				0	0	1	2	0	0	0	0	0	0	1	coughing and running nose
6	1	2	2	1	80	8.6			<-2	MAM			0				acute bronchitis				0	0	1	2	0	0	0	0	0	0	0	coughing and running nose
9	1	1	2	1	74	9			>-1	NORMAL			0				pneumonia				0	0	0		0	1	0	0	0	0	1	cough
11	1	2	1	0	73	8			<-1	NORMAL			0				oral cadiadiasis				0	0	0		0	1	0	0	0	0	0
48	2	1	2	1	102	15.5			>-1	NORMAL			0				uti				0	0	0		0	1	0	0	0	0	1	painful urination
19	1	1	2	1	74	7			<-3	SAM			0				SAM with wasting				0	1	1	1	1	0	0	1	0	0	1	diarrhoea			negative					1	0		1	0
18	1	2	1	0	77.8	9.8			>-1	NORMAL		15	0				Hyperactive airway disease				0	0	0		0	0	1	0	1	0	1	difficulty breathing								1	0		1	0
8	1	1	1	0	76	8.7			<-1	NORMAL			0				Febrile illness				0	0	0		0	1	0	0	1	0	0									1	0		1	0
8	1	2	2	1	69	7.55			>-1	NORMAL			0				Pneumonia				0	0	0		0	1	1	0	0	0	1	difficulty breathing								1	0		1	0
24	1	1	1	0	89	13			median	NORMAL			0				opp				0	0	0		0	0	0	0	0	0	1
12	1	1	2	1	74.5	10.5			median	NORMAL			0				croup				0	0	0		0	0	0	0	0	0	1	difficulty breathing
6	1	2	2	1	60	5			>-1	NORMAL			0				meningoencephalitis				0	0	0		0	1	1	0	1	0	1	convulsions, AF bulging							Negative	1	0		1	0
10	1	2	1	0	74	11			>2	OVERWEIGHT			0				ADD no dehydration				0		0		0	1	0	0	0	0	1	diarrhea , vomiting
9	1	1	2	1	66	4.45			<-4	SAM			0				SAM with Severe wasting				0	0	1	1	1	0	0	0	0	0	1	vomiting diarrhea
17	1	2	1	0	78.5	8.85			<-1	NORMAL			0				AGE				0	0	0		0	0	0	0	0	0	1	diarrhea , vomiting
9	1	2	1	0	75	6.75			<-3	SAM			0				Acute diarrheal disease with some dehydration				0	0	1	1	1	1	0	0	1	0	1	vomiting, diarrhoea								1	0		1	0
7	1	1	1	0	67	7.2			>-1	NORMAL			0				add dehydration				0	0	0		0	0	0	0	0	0	1	diarrhea
11	1	2	1	0	82.5	6.8			<-4	SAM			0				AGE				0	0	1	1	1	0	0	0	0	0	1	diarrhea
18	1	1	2	1	68	5.8			<-3	SAM			0				SAM with Severe wasting				0	0	1	1	1	0	0	0	0	0	1	diarrhea
36	2	2	1	0	95	10.9			<-2	MAM			0				phargiotonsilitis				0	0	1	2	0	1	0	0	0	0	1	headache
7	1	2	1	0	80.5	6.3			<-4	SAM			0				coryzal illness				0	0	1	1	1	1	0	0	0	0	1	coughing
6	1	1	2	1	67	7.3			>-1	NORMAL			0				AGE				0	0	0		0	0	0	0	0	0	1	diarr
19	1	1	1	0	77	9.1			<-1	NORMAL			0				Febrile seizures				0	0	0		0	0	0	0	1	0	1	convulsions								1	0		1	0
19	1	2	1	0	71	7.5			<-1	NORMAL			0				febrile illness				0	0	0		0	1	0	0	0	0	0
32	2	1	2	1	80	9.7			<-1	NORMAL			0				Dysentery				0	0	0		0	0	0	0	0	0	1	diarrhoea, convulsions								1	0		2	0
36	2	1	2	1	81.5	11.25			median	NORMAL			0				febrile illness				0		0		0	0	0	0	0	0	1	connulvising
36	2	2	1	0	90	12.1			>-1	NORMAL			0				Add				0	0	0		0	0	0	0	0	0	1	vomiting diarrhea
12	1	2	1	0	69	7.1			<-1	NORMAL			0				pneu				0	0	0		0	1	0	0	0	0	0	diarrhea
15	1	1	1	0	76.4	7.9			<-2	MAM			0				AGE				0	0	1	2	0	0	0	0	0	0	1	vomiting diarrhea
24	1	2	2	1	82	11.1			median	NORMAL			0				seizures				0	0	0		0	0	0	0	0	0	0
24	1	1	2	1	89	11			<-1	NORMAL			0				scd				0	0	0		0	0	0	0	0	0	1	jaundice
14	1	2	1	0	84	9.75			<-1	NORMAL			0				AGE c some dehydration				0	0	0		0	0	0	0	0	0	0	vomiting diarrhea
22	1	1	2	1	85	10.9			<-1	NORMAL			0				AGE c some dehydration				0	0	0		0	0	0	0	1	0	0	vomiting diarrhea
28	2	1	1	0	91	12.05			<-1	NORMAL		14	0				Febrile seizures				0	0	0		0	1	0	0	0	0	1	fitting								1	0		2	0
15	1	1	1	0	81	13			>2	OVERWEIGHT			0				UTI				0	0	0		0	1	0	0	0	0	0
13	1	2	2	1	72.4	7.4			<-1	NORMAL			0				meningitis				0	0	0		0	1	0	0	0	0	0	head
15	1	2	1	0	84.5	9.98			<-1	NORMAL			0				hyperactive airway disease				0	0	0		0	0	0	0	0	0	1	sob
15	1	2	1	0	84.5	10.84			<-1	NORMAL			0				hyperactive airway disease				0	0	0		0	0	0	0	0	0	1	sob
12	1	2	2	1	145	28.6							0				UTI				0	0	0		0	1	0	0	0	0	1	headache
48	2	1	1	0	105	17.9			median	NORMAL			0				acute tonsillitis				0	0	0		0	0	0	0	0	0	1	coughing
36	2	2	1	0	103	14.8			>-1	NORMAL			0				age				0	0	0		0	0	0	0	0	0	1	vomiting diarrhea
18	1	1	1	0	80	10			<-1	NORMAL			0				Febrile seizures				0	0	0		0	0	0	0	0	0	1	vomiting, convulsions								1	0		1	0
20	1	2	1	0	84	9			<-2	MAM			0				ADD no dehydration				0	0	1	2	0	0	0	0	0	0	1	diarrhea
24	1	2	1	0	81	12			>1	NORMAL			0				AGE c some dehydration				0	0	0		0	0	0	0	0	0	1	diarrhea , vomiting
16	1	1	2	1	72	6.5			<-3	SAM			0				sam				0	0	1	1	1	0	0	0	1	0	1	limb swelling
14	1	1	2	1	84	8.5			<-3	SAM			0				epilepsy				0	0	1	1	1	0	0	0	0	0	1	seizure
13	1	2	1	0	83.5	9.4			<-2	MAM			0				AGE c some dehydration				0	0	1	2	0	1	0	0	1	0	0	diarrhea
15	1	2	2	1	78	7.5			<-3	SAM			0				fitting				0	0	1	1	1	0	0	0	0	0	1	seizure
19	1	1	2	1	80	9.6			<-1	NORMAL			0				pneu				0	0	0		0	0	0	0	0	0	1	cou
41	2	2	1	0	97.5	15.2			median	NORMAL			0				focal seizures with LOC				0	0	0		0	0	0	0	0	0	1	convulsions								1	0		2	0
24	1	2	1	0	89	10.7			<-1	NORMAL			0				prexia of unknown origin				0	0	0		0	0	0	0	0	0	0
12	1	2	1	0	72	6.7			<-2	MAM			0				sam				0	0	1	1	1	0	0	0	1	0	0
12	1	1	1	0	73	8.1			<-1	NORMAL			0				pneu				0	0	0		0	1	0	0	0	0	0
48	2	2	1	0	100	14			<-1	NORMAL			0				Absence seizure				0	0	0		0	1	0	0	0	0	1	vomiting, convulsions, headache								1	0		1	0		0
[truncated: 13 more columns]
